# Supplementary material for: Successful in vitro propagation of porcine bocavirus: Demonstrating dual respiratory-enteric tropism and pathogenicity
Source: PLoS Pathog. 2025 Nov 3;21(11):e1013631. doi: 10.1371/journal.ppat.1013631 (PMC12594395; doi:10.1371/journal.ppat.1013631)
Supplement: S3 Table — (XLSX) [file ppat.1013631.s004.xlsx]

## Sheet: Data of MAP
	Table S1. Prevalence of PBoV in different samples types obtained from pigs, murine rodents and house shrews in the world
	NO. positive/NO. tested (%)	Collection time	Location (country)	Detection target		Sample/tissue type	Detection method	Age	Refs (doi)	Remarks
	29/63 (46.0 )	2019	China	Ag		Intestinal tissue	qPCR	Piglets	10.1016/j.mcp.2020.101544	Samples from diarrhea piglets
	210/281 (75.0)	2016 to 2019	China	Ag		Intestinal tissue and faeces	qPCR	NA	10.1007/s00705-020-04879-x	Samples from diarrhea piglets
	268/2025 (42.3)	2016 to 2018	China		Ab	Serum specimens	ELISA	Piglets to adult	10.1007/s00705-019-04325-7
	39/519 (7.5)	2015 to 2017	China	Ag		Throat swab	PCR	NA	10.1111/tbed.13011
	309/511 (60.5)	2015 to 2017	China	Ag		Faeces	PCR	NA	10.1111/tbed.13011
	52/227 (22.9)	2015 to 2017	China	Ag		Serum	PCR	NA	10.1111/tbed.13011
	9/156 (5.8)	2014 to 2016	China	Ag		Faeces, sera, lymph nodes and lungs	PCR	1-month	10.4149/av_2018_401
	83/550 (15.1)	2015*	China	Ag		Tissue	Duplex nanoPCR	NA	10.1016/j.jviromet.2015.03.016
	46/403 (11.4)	2015*	China	Ag		Pig samples	PCR	20 to 30 day	10.1016/j.virusres.2014.09.012
	31/222 (14.0)	2013 to 2014	China	Ag		Faeces, serum	PCR	NA	10.1016/j.jviromet.2016.06.014	200 faecal and 22 serum samples from normal pigs
	7/227 (3.1)	2013 to 2014	China	Ag		Faeces, serum and lung	EG-mPCR	NA	10.1016/j.mcp.2016.05.001	5 lung samples from sick pigs with positive rate 1/5 (20%)
	16/27 (59.2)	2012	China	Ag		Diarrhoeic samples	Metagenomics	20 to 30 day	10.1099/vir.0.063743-0	Positive rate : PBoV-2,16/27 (59.2); PBoV-4, 5/27 (18.5)
	46/403 (11.4)	2006 to 2012	China	Ag		Tissue	PCR	Piglets to adult	10.1155/2014/947084
	69/99 (69.7)	2009	China	Ag		Pig samples	PCR	Weanling piglets	10.1007/s00705-010-0698-9	Samples from weanling piglets with illness
	219/340 (64.4)	2008 to 2009	China	Ag		Faeces	Nested PCR	Different aged	10.1371/journal.pone.0017292
	114/174 (65.9)	2017 to 2021	Vietnam	Ag		Internal organ	PCR	NA	10.14202/vetworld.2022.2491-2498	Samples from PCV2-positive pigs
	32/103 (31.1)	2017*	Malaysia	Ag		Tissue	PCR	NA	10.1007/s11250-017-1489-z	All 103 tissue samples were from 17 pigs
	330/453 (72.8)	2001	Japan		Ab	Sera	ELISA	NA	10.1016/j.virusres.2016.03.002	Positive rate : Pig,176/194 (90.7); Wild boar, 154/259 (59.5%)
	76/181 (42.0)	2015*	America	Ag		Pig samples	PCR	NA	10.1016/j.virusres.2014.09.012
	72/148 (48.6)	2010 to 2011	America, Mexico and Canada	Ag		Faeces	PCR	NA	10.1007/s00705-013-1972-4	Samples from diarrhea pigs
	16/55 (29.1)	2010 to 2011	America	Ag		Lung	PCR	NA	10.1007/s00705-013-1972-4	Samples from pigs with respiratory illness
	36/100 (36)	2017	Croatia	Ag		Faeces	PCR	NA	10.1556/004.2017.055
	1/38 (2.6)	2006 to 2012	Hungary	Ag		Lung	PCR	NA	10.1007/s00705-012-1257-3
	16/215 (7.4)	2006 to 2011	Hungary	Ag		Faeces	PCR	NA	10.1007/s00705-012-1257-3
	33/104 (31.7)	2007	Ireland	Ag		Faeces	PCR	2 to 6 weeks	10.3402/iee.v5.27270	Samples from asymptomatic suckling and weaning piglets
	0/80 (0)	2018 to 2020	Democratic Republic of Congo	Ag		Spleen and liver	PCR	>4 months	10.1016/j.vas.2021.100187
	Note: * Represents the publication time of the article, not collection time. NA, not applicable

## Sheet: Viral growth kinetics by TCID50
		Hours post infection	TCID50/mL
		12	3.75	3.5	3.5
		24	4.5	4.5	4.625
		48	6.625	6.875	7.25
		60	7.5	6.75	7.25
		72	6.875	7.125	6.625
		84	7.125	7.5	7.125

## Sheet: Viral growth kinetics by qPCR
	Hours post infection	Log10 viral DNA copies
	12	5.35945	5.40539	5.37082
	24	5.84195	5.89572	5.88844
	48	8.65848	8.75741	8.78089
	60	8.90759	8.96968	8.88208
	72	8.96309	8.99701	9.03876
	84	9.15329	9.17357	9.0934

## Sheet: Onset  time of diarrhea
	Infection route			Onset of diarrhea (hours)
	Orally	18	18	18	24	30
	Nasally	18	18	57	24	42

## Sheet: Diarrhea severity scores
	Hours post infection	Diarrhea severity
		Mock					Orally					Nasally
	0	0	0	0	0	0	0	0	0	0	0	0	0	0	0	0
	6	0	0	0	0	0	0	0	0	0	0	0	0	0	0	0
	12	0	0	0	0	0	0	0	0	0	0	0	0	0	0	0
	18	0	0	0	0	0	1	1	1	1	1	1	0	1	1	0
	24	0	0	0	0	0	2	1	2	1	2	2	0	1	1	1
	30	0	0	0	0	0	3	3	3	3	3	3	1	3	3	2
	Diarrhea severity was quantified using a 5-point scale (0=healthy, 1=soft but formed feces, 2=mild diarrhea, 3=watery diarrhea, 4=watery diarrhea plus vomiting)

## Sheet: Body tempereature change
	Hours post infection	Temperature change
		Mock					Orally					Nasally
	0	0	0	0	0	0	0	0	0	0	0	0	0	0	0	0
	6	-0.3	-0.5	0.5	0.332049	-0.532049	-0.2	-0.4	0.1	0.038814	-0.372147	0.5	-0.3	-0.3	0.34379	-0.410457
	12	-0.7	-0.9	0.1	-0.067951	-1	-0.7	-0.7	-0.2	-0.297631	-0.769036	0.5	-0.5	-0.5	0.304738	-0.638072
	18	-1.2	-1.3	-0.8	-0.883975	-1.31603	-0.6	-0.9	-0.4	-0.427853	-0.838814	-0.4	-0.6	-0.8	-0.436701	-0.8
	24	-1.6	-1.2	-0.3	-0.489683	-1.6	-0.4	-1.1	-0.2	-0.18081	-0.952524	-0.1	-0.5	0	0.016025	-0.416025

## Sheet: Virus shedding of nasal swabs
	Hours post infection	Log10 viral DNA copies
		Mock					Orally					Nasally
	0	3.02231	2.117	1.54194	1.6177	2.83646	4.24274	3.2542	1.91479	4.09121	2.18327	3.13269	2.94589	3.87655	3.72036	2.91639
	6	1.98976	2.40574	1.79712	2.3182	1.81022	4.32654	4.47872	4.47259	4.49629	4.35562	6.03742	6.22006	6.49409	6.4382	6.06285
	12	1.62334	1.69678	1.32834	1.70871	1.39027	3.77492	4.30588	4.07252	4.26839	3.83381	5.65379	5.56154	5.3438	5.64967	5.38975
	18	1.44475	1.77487	1.76391	1.81428	1.50808	3.50167	3.63672	4.11768	4.0164	3.48765	4.90789	4.94884	4.82348	4.94559	4.84121
	24	2.10399	2.19928	2.23955	2.23778	2.1241	3.39365	3.47294	4.17154	4.02889	3.32987	4.56572	4.89379	4.61321	4.83567	4.54614

## Sheet: Virus shedding of anal swabs
Hours post infection	Log10 viral DNA copies
	Mock					Orally					Nasally
0	1.82147	2.03233	2.21249	2.1819	1.8623	2.63824	3.95531	1.66114	3.69156	1.81157	3.24761	2.54957	2.44444	3.103636	2.39078
6	2.33412	2.09959	2.23229	2.31802	2.12599	2.83647	3.26234	2.44248	3.18187	2.512314	4.18686	4.50895	3.19531	4.52271	3.4047
12	1.45887	1.71558	1.64139	1.71314	1.49741	3.58186	3.19728	2.3567	3.55686	2.53369	3.45996	4.29901	4.37923	4.4618	3.63033
18	1.5021	0	1.87429	1.93566	0.315264	2.3008	2.53256	2.51457	2.55458	2.34404	4.64888	4.43835	4.18909	4.613371	4.23751
24	2.18944	2.27716	2.02673	2.26823	2.06066	3.38952	3.40948	2.78477	3.484489	2.90469	4.33255	4.43123	3.62902	4.488117	3.77375

## Sheet: Virus distribution in tissues
Organs	Log10 viral DNA copies
	Mock					Orally					Nasally
Heart	0.396948	0.372497	1.24861	1.07971	0.264990	3.26776	3.24613	3.15886	3.27132	3.17718	2.82877	2.77985	2.68642	2.82374	2.70562
Liver	0.397013	0.246007	0.496645	0.482926	0.27685	1.89392	1.99473	1.93149	1.98164	1.89845	3.24464	3.20087	3.14188	3.2379	3.15369
Spleen	0.646798	0.679549	0.947777	0.892889	0.623193	2.79689	2.75102	2.73428	2.78719	2.73428	2.90449	2.86903	2.88882	2.90195	2.87294
Lung	0.623901	0.564464	0.470566	0.616104	0.48985	2.88243	2.81909	2.89319	2.89759	2.83222	7.15862	7.16694	7.22978	7.21688	7.15335
Kidney	0.67526	0.593474	0.864692	0.824741	0.597543	2.64982	2.75502	2.5673	2.7342	2.58056	2.648	2.70231	2.55091	2.69637	2.57111
Brain	0.845992	0.760172	1.10119	1.04728	0.757618	2.43534	2.54302	2.40757	2.5204	2.40355	2.95192	2.86588	2.78078	2.93606	2.79632
Stomach	0.856909	0.935593	1.09541	1.06186	0.86341	3.41725	3.42321	3.37053	3.42722	3.3801	3.59281	3.64982	3.61295	3.64213	3.59493
Tonsil	1.23052	1.19619	1.28232	1.27174	1.20094	4.76628	4.71507	4.7362	4.76018	4.71818	3.71981	3.6057	3.57742	3.69586	3.57276
Duodenum	0.573419	0.534206	0.663578	0.644569	0.536233	4.75738	4.56135	4.53216	4.71696	4.51696	5.21021	5.16245	5.27448	5.26161	5.16981
Jejunum	0	0	0	0	0	5.81045	5.54621	5.38463	5.75595	5.40492	5.40167	5.34255	5.37961	5.399	5.35022
Ileum	0.273625	0.362069	0.663893	0.600273	0.266119	5.96476	5.89032	5.86357	5.94903	5.8634	3.4563	3.44201	3.40541	3.456	3.41314
Caecum	0.900244	0.961064	1.07856	1.05397	0.905944	6.61017	6.3872	6.3984	6.56783	6.36268	4.36836	4.29952	4.26905	4.35386	4.27076
Colon	0.226979	0	0.382698	0.360366	0.046086	5.57682	5.48443	5.55158	5.5766	5.49863	5.3907	5.27654	5.29745	5.37119	5.27194
Rectum	0.288252	0.421086	0.678817	0.624861	0.300575	4.6242	4.51213	4.54062	4.60654	4.51142	3.59935	3.53714	3.61007	3.61434	3.55003

## Sheet: Mean VH and CD ratio
	Group	VH : CD*
	Mock	3.80756	4.03996	6.18656	4.16767	5.54762
	Orally	1.9282	2.28411	2.16161	2.62282	2.59772
	Nasally	2.44547	4.40786	2.86533	2.88258	3.02643
	*VH: CD, ratio of villous height to crypt depth.

[truncated: 2 more sheets: Trypsin on virus replication, Susceptibility of PBoV in cells]
